# Supplementary material for: Potassium Dehydroandrograpolide Succinate Targets NRP1 Mediated VEGFR2/VE-Cadherin Signaling Pathway to Promote Endothelial Barrier Repair
Source: Int J Mol Sci. 2023 Feb 4;24(4):3096. doi: 10.3390/ijms24043096 (PMC9964616; doi:10.3390/ijms24043096)
Supplement: Supplementary file 1 [file ijms-24-03096-s001.zip]

Archive with 1 entries (1 files):
- ijms-2143327-supplementary.pdf
